# Supplementary material for: Dual challenges: endocarditis in a rare case of unicuspid aortic valve and double orifice mitral valve
Source: Eur Heart J Case Rep. 2025 Jul 22;9(7):ytaf329. doi: 10.1093/ehjcr/ytaf329 (PMC12301620; doi:10.1093/ehjcr/ytaf329)
Supplement: ytaf329_Supplementary_Data [file ytaf329_supplementary_data.zip]

Archive with 2 entries (2 files):
- video 2.mp4
- Video 1.mp4
